# Supplementary material for: Cost of implementing a doxycycline test-and-treat strategy for onchocerciasis elimination among settled and semi-nomadic groups in Cameroon
Source: PLoS Negl Trop Dis. 2023 Oct 18;17(10):e0011670. doi: 10.1371/journal.pntd.0011670 (PMC10615284; doi:10.1371/journal.pntd.0011670)
Supplement: S1 Dataset — Consolidation of activities required for the completion of the test and treat strategy among settled communities and semi-nomadic communities of Massangam Health District in Cameroon. Costs were broken down to the smallest item level along with number of units required and unit costs paid for. Costs are presented in current XAF and in USD 2020. (XLSX) [file pntd.0011670.s003.xlsx]

## Sheet: Standard cost settled
Standardized cost of T&T among settled communities
Catergories	Activities	Main categories	Type	Quantity	Number of days	Day rate/unit price (XAF)	Day rate/Unit price (USD 2020)	TOTAL COST (USD 2020)	Column1		USD 2020 (average 2020)	570.763	1.29202
Operational
Planning and coordination
Honorarium Project Coordinator	Planning and coordination	Personnel	Financial	1	55	100000	175.204	9636.22
Data entry	Planning and coordination	Personnel	Financial	1	4	100000	175.204	700.816
Data Analysis and Reporting	Planning and coordination	Personnel	Financial	1	2	500000	876.02	1752.04			Scenario	Pilot
Office stationary, and reprography	Planning and coordination	Materials and supplies	Financial	1	1		27	27			Unit	2	3	4
Others (insurance etc.)	Planning and coordination	Personnel	Financial	1	1		27	27			Communities	3
Meetings, per diems, accomodation and meals	Planning and coordination	Personnel	Financial	1	1		9089	9089			Breeding sites	4
Vehicle hire, maintenance for meeting	Planning and coordination	Transportation	Financial	1	1	1337620	2343.56	2343.56
Average cost per community					3		7858.55	23575.6
Advocacy and sensitisation							0	0			Number of persons fully treated	204
Social scientists - Elaboration and Testing of sensitization messages	Advocacy and sensitisation	Personnel	Financial	1	3	40000	70.0816	210.245			Number of persons tested	881
Organisation staff - Elaboration and Testing of sensitization messages	Advocacy and sensitisation	Personnel	Financial	2	3	40000	70.0816	420.49			Number of CDDs	15
Car sound with speaker	Advocacy and sensitisation	Materials and supplies	Financial	3	2	150000	262.806	1576.84			Number of persons tested (including under 10 years old)	1025
Car Maintenance (100 km/day, 400 XAF/Km, )	Advocacy and sensitisation	Transportation	Financial	3	2	40000	70.0816	420.49			Number of person censused	1617
Fuel	Advocacy and sensitisation	Transportation	Financial	3	2	44400	77.7906	466.743
Driver	Advocacy and sensitisation	Transportation	Financial	3	2	20000	35.0408	210.245
Attendance of CRFilMT Personnel to Launching Ceremony (Director+Researchers+Driver)	Advocacy and sensitisation	Personnel	Financial	6	2	110000	192.724	2312.69
Car Maintenance for round trip (400 XAF/Km, 370km one way)	Advocacy and sensitisation	Transportation	Financial	1	2	148000	259.302	518.604
Fuel for round trip Yaounde-Massangam (370km one way, 20L/100 km, 600XAF/L)	Advocacy and sensitisation	Transportation	Financial	1	2	44400	77.7906	155.581
Promotional & IEC materials	Advocacy and sensitisation	Materials and supplies	Financial	1	1		722	721.925
Venue rental	Advocacy and sensitisation	Materials and supplies	Financial	1	2		191.182	382.364
Average cost per community					3		2465.4	7396.21
Sub total							0	30971.9
Test and treat
Census								0
Per diem Central personnel for Census Update	Census	Personnel	Financial	4	3	25000	43.801	525.612
Per diem CDDs to assist Census updating (15 CDDs)	Census	Personnel	Financial	15	3	1000	1.75204	78.8418
Per diem driver	Census	Personnel	Financial	2	3	20000	35.0408	210.245
Car Maintenance (100 km/day, 400 XAF/Km, )	Census	Transportation	Financial	2	3	40000	70.0816	420.49
Fuel in the field (100 km/day, 20L/100 km, 600XAF/L)	Census	Transportation	Financial	2	3	12000	21.0245	126.147
Airtime for communication	Census	Personnel	Financial	3	1	10000	17.5204	52.5612
Vehicle hire	Census	Transportation	Financial	2	3	100000	175.204	1051.22
Average daily cost			Financial		45		54.7804	2465.12
Office material	Census	Materials and supplies	Financial	3	1	5000	8.7602	26.2806
Reprography (Forms)	Census	Materials and supplies	Financial	1000	1	25	0.043801	43.801
Average supply cost community			Financial		3		23.3605	70.0816
Shadow wage rate CDDs	Census	Personnel	Economic	15	3		4.36263	196.318	From assumptions
Sub total							0	2731.52
Monitoring of test and treatment							0	0
Supervisor - perdiem	Monitoring of test and treatment	Personnel	Financial	2	6	40000	70.0816	840.979
Per diem Researcher for Supervision DOX treatment	Monitoring of test and treatment	Personnel	Financial	1	6	40000	70.0816	420.49
Driver - perdiem	Monitoring of test and treatment	Personnel	Financial	1	6	20000	35.0408	210.245
Car Maintenance (100 km/day, 400 XAF/Km, )	Monitoring of test and treatment	Transportation	Financial	1	6	40000	70.0816	420.49
Fuel in the field (100 km/day, 20L/100 km, 600XAF/L)	Monitoring of test and treatment	Transportation	Financial	1	6	44400	77.7906	466.743
Per diem bike driver for supervisor	Monitoring of test and treatment	Personnel	Financial	2	6	20000	27.1486	325.783
Bike hire	Monitoring of test and treatment	Transportation	Financial	2	6	20000	27.1486	325.783
Vehicle hire	Monitoring of test and treatment	Transportation	Economic	1	6	100000	175.204	1051.22
Average daily cost					18		225.652	4061.74
Sub total							0	4061.74
Testing* (Test has been conducted among under 10 years old too)
Recorder - perdiem	Testing	Personnel	Financial	2	4	40000	70.0816	560.653
Morbidity manager - Per diem	Testing	Personnel	Financial	2	4	40000	70.0816	560.653
Driver - perdiem	Testing	Personnel	Financial	2	4	20000	35.0408	280.326
Fuel for round trip Yaounde-Massangam (370km one way, 20L/100 km, 600XAF/L)	Testing	Transportation	Financial	2	4	44400	77.7906	622.325
Fuel in the field (100 km/day, 20L/100 km, 600XAF/L)	Testing	Transportation	Financial	2	4	12000	21.0245	168.196
Vehicle hire	Testing	Transportation	Financial	2	4	100000	175.204	1401.63
Car Maintenance (100 km/day, 400 XAF/Km, )	Testing	Transportation	Financial	2	4	40000	70.0816	560.653
Average daily cost					8		519.305	4154.44
Microscope(Olympus)	Testing	Materials and supplies	Economic	1	1	2000000	3504.08	765.132
Average equipment cost per team					2		382.566	765.132
Office material	Testing	Materials and supplies	Financial	2	4	5000	8.7602	70.0816
Reprography (Survey forms, information sheet and inform consent) / 4 pages/enrolee	Testing	Materials and supplies	Financial	2	4	25	0.043801	0.350408
Airtime for communication	Testing	Materials and supplies	Financial	2	4	10000	17.5204	140.163
Punches for Skin Biopsies (SightSavers + CRFilMT)(Type Holth 2mm)	Testing	Materials and supplies	Financial	100	1	100000	175.204	3825.66
Microscope Slides(Pack of 50 units)	Testing	Materials and supplies	Financial	35	1	3500	6.13214	214.625
Bin bags(Pack of 50 units)	Testing	Materials and supplies	Financial	2	1	10000	17.5204	35.0408
Cotton ball (Hydrophilic)(500g)	Testing	Materials and supplies	Financial	5	1	3500	6.13214	30.6607
Alcohol (95°, to be diluted at 70°)(Bottle 1L)	Testing	Materials and supplies	Financial	5	1	1500	2.62806	13.1403
Slender punches()	Testing	Materials and supplies	Financial	5	1	5000	8.7602	43.801
Microtiter plates(96 wells with round bottom)	Testing	Materials and supplies	Financial	50	1	500	0.87602	43.801
Saline(500 mL)	Testing	Materials and supplies	Financial	5	1	1000	1.75204	8.7602
Dropper(Bottle)	Testing	Materials and supplies	Financial	2	1	1000	1.75204	3.50408
Micropipet(PIPETMAN® de 200µL)	Testing	Materials and supplies	Financial	1	1	150000	262.806	262.806
Tips 200µL(Pack of 1000 units)	Testing	Materials and supplies	Financial	3	1	60000	105.122	315.367
Parafilm®(Roll)	Testing	Materials and supplies	Financial	1	1	35000	61.3214	61.3214
Compress(Balot)	Testing	Materials and supplies	Financial	1	1	10000	17.5204	17.5204
Adhesive bandage(Roll)	Testing	Materials and supplies	Financial	10	1	4000	7.00816	70.0816
Wash bottle(500 mL)	Testing	Materials and supplies	Financial	2	1	3000	5.25612	10.5122
Counter()	Testing	Materials and supplies	Financial	2	1	15000	26.2806	52.5612
Gloves(Pack of 100 units)	Testing	Materials and supplies	Financial	10	1	5000	8.7602	87.602
Pressure Cooker for Punches Sterilisation()	Testing	Materials and supplies	Financial	2	1	70000	122.643	245.286
Bleach(1L)	Testing	Materials and supplies	Financial	3	1	750	1.31403	3.94209
Bucket(For material cleaning)	Testing	Materials and supplies	Financial	2	1	1500	2.62806	5.25612
Average supply cost per person tested					881		6.3131	5561.84
Shadow wage rate CDDs	Testing	Personnel	Economic				4.36263	0	From assumptions
Sub total							0	10481.4
Training
Fares (taxi, bus etc.)	Training	Transportation	Financial	15	1		4	60
CDDs - perdiem	Training	Personnel	Financial	15	1	1000	1.75204	26.2806
Trainer - perdiem	Training	Personnel	Financial	7	1	40000	70.0816	490.571
Driver - perdiem	Training	Personnel	Financial	1	1	20000	35.0408	35.0408
Cost per trainee					15		40.7928	611.893
Shadow wage rate CDDs	Training	Personnel	Economic	15	1		4.36263	65.4394	From assumptions
Sub total							0	677.332
Treatment delivery
Treatments by CDDs (15 CDDs, 204 participants)	Treatment	Personnel	Financial	15	36	1000	1.75204	946.101
Fuel in the field (100 km/day, 20L/100 km, 600XAF/L)	Treatment	Transportation	Financial	2	13	12000	21.0245	546.636
Bike hire	Treatment	Transportation	Economic	2	13	20000	35.0408	911.061
Bike maintenance (100 km/day, 400 XAF/Km, )	Treatment	Transportation	Financial	2	13	40000	70.0816	1822.12
Driver - perdiem	Treatment	Personnel	Financial	2	13	20000	35.0408	911.061
Daily cost per cdd					540		9.51293	5136.98
Breakfast to avoid post-DOX side effects (~200 participants)	Treatment	Materials and supplies	Financial	204	35	1000	1.75204	12509.6
DOX purchase (204 participants, bottle of 1000 pills (XAF 10,000 a bottle))	Treatment	Materials and supplies	Financial	204	35	10	0.0175204	125.096
Supplies per participant					204		61.9346	12634.7
Shadow wage rate CDDs	Treatment	Personnel	Economic	15	36		4.36263	2355.82	From assumptions
Sub total							0	20127.5
Acitivity total								38079.5
Total								69051.3
Overheads	Overheads							10357.7
Grand total								79409
Treatment delivery - Alternative lab
Treatments by CDDs (15 CDDs, 204 participants)			15	35	1000	#REF!	#REF!
DOX purchase (204 participants, bottle of 1000 pills (XAF 10,000 a bottle))			204	35	10	#REF!	#REF!
Breakfast to avoid post-DOX side effects (~200 participants)			204	35	1000	#REF!	#REF!
						#REF!	#REF!
						#REF!	#REF!
						#REF!	#REF!
						#REF!	#REF!
Sub total						#REF!	#REF!

## Sheet: Standard cost semi-nomadic
Standardized cost of T&T among semi-nomadic groups															XAF	GBP
Catergories	Activities	Main categories	Type	Output	Number of units	Quantity	Number of days	Day rate/unit price (XAF)	Day rate/Unit price (USD 2020)	TOTAL COST (USD 2020)	Before annualization (assuming 5 useful lifetime)	Assumptions			USD 2020 (average 2020)	570.763	1.29202
Acitivity total
Baseline
Planning and coordination
Per diem district medical officer	Planning and coordination	Personnel	Financial	Communities	3	1	2	15000	26.2806	52.5612
Per diem chief health bureau	Planning and coordination	Personnel	Financial	Communities	3	1	2	10000	17.5204	35.0408						Pilot
Per diem chief of adminstrative and fiancial bureau	Planning and coordination	Personnel	Financial	Communities	3	1	2	10000	17.5204	35.0408					Unit	2
Per diem chief of health area MASSANGAM	Planning and coordination	Personnel	Financial	Communities	3	1	2	10000	17.5204	35.0408					Communities	3
Per diem NTD coordinator	Planning and coordination	Personnel	Financial	Communities	3	1	3	40000	70.0816	210.245					Camps	58
Per diem driver NTD	Planning and coordination	Personnel	Financial	Communities	3	1	3	25000	43.801	131.403					Number of persons censused	748
Fuel coordinator NTD	Planning and coordination	Transportation	Financial	Communities	3	1	2	50000	87.602	175.204					Number of persons tested	226
rechargeable player	Planning and coordination	Materials and supplies	Financial	Communities	3	2	1	100000	175.204	350.408					Number of persons fully treated	20
Translation and voice recording	Planning and coordination	Materials and supplies	Financial	Communities	3	1	1	1000000	1752.04	1752.04					Number of person receiving Ivermectin	438
Journalistes	Planning and coordination	Personnel	Financial	Communities	3	2	2	25000	43.801	175.204					Number of CDDs	12
Repas	Planning and coordination	Personnel	Financial	Communities	3	10	2	2000	3.50408	70.0816					Number of negative samples	161
Comms	Planning and coordination	Materials and supplies	Financial	Communities	3	2	2	5000	8.7602	7.65132
Supplies	Planning and coordination	Materials and supplies	Financial	Communities	3	12	1	2000	3.50408	42.049
Honorarium Project Coordinator (CRFilMT Director)	Planning and coordination	Personnel	Financial	Communities	3	1	35	100000	175.204	6132.14
Data entry	Planning and coordination	Personnel	Financial	Communities	3	1	3	100000	175.204	525.612
Data Analysis and Reporting	Planning and coordination	Personnel	Financial	Communities	3	1	2	500000	876.02	1752.04
Average cost per community							3		3827.25	11481.8
Sub total										11481.8
Advocacy and sensitisation
Per diem national coordinator	Advocacy and sensitisation	Personnel	Financial	Communities	3	1	3	40000	70.0816	210.245
Per diem delegate	Advocacy and sensitisation	Personnel	Financial	Communities	3	1	2	40000	70.0816	140.163
Per diem regional coordinator	Advocacy and sensitisation	Personnel	Financial	Communities	3	1	2	40000	70.0816	140.163
Per diem district medical officer	Advocacy and sensitisation	Personnel	Financial	Communities	3	1	2	15000	26.2806	52.5612
Per diem chief of adminstrative and fiancial bureau	Advocacy and sensitisation	Personnel	Financial	Communities	3	1	1	10000	17.5204	17.5204
Per diem chief health bureau	Advocacy and sensitisation	Personnel	Financial	Communities	3	1	1	10000	17.5204	17.5204
Per diem chief of health area	Advocacy and sensitisation	Personnel	Financial	Communities	3	1	1	10000	17.5204	17.5204
Commander	Advocacy and sensitisation	Personnel	Financial	Communities	3	1	2	25000	43.801	87.602
Deputy prefect	Advocacy and sensitisation	Personnel	Financial	Communities	3	1	2	25000	43.801	87.602
Fuel national coordinator	Advocacy and sensitisation	Transportation	Financial	Communities	3	1	2	50000	87.602	175.204
Fuel delegate	Advocacy and sensitisation	Transportation	Financial	Communities	3	1	2	30000	52.5612	105.122
Fuel regional coordinator	Advocacy and sensitisation	Transportation	Financial	Communities	3	1	2	30000	52.5612	105.122
Per diem driver	Advocacy and sensitisation	Personnel	Financial	Communities	3	3	2	25000	43.801	262.806
Material	Advocacy and sensitisation	Materials and supplies	Financial	Communities	3	1	1	1071000	1876.43	1876.43
Soap	Advocacy and sensitisation	Materials and supplies	Financial	Communities	3	1	1	500000	876.02	876.02
Communication	Advocacy and sensitisation	Materials and supplies	Financial	Communities	3	1	1	7500	13.1403	13.1403
repas	Advocacy and sensitisation	Materials and supplies	Financial	Communities	3	10	2	2500	4.3801	87.602
Sensitisation
Per diem National coordinator	Advocacy and sensitisation	Personnel	Financial	Camps	58	1	3	40000	70.0816	210.245
Per diem delegate	Advocacy and sensitisation	Personnel	Financial	Camps	58	1	3	40000	70.0816	210.245
Per diem Regional coordinator	Advocacy and sensitisation	Personnel	Financial	Camps	58	1	4	40000	70.0816	280.326
Per diem District medical officer	Advocacy and sensitisation	Personnel	Financial	Camps	58	1	4	25000	43.801	175.204
Fuel District medical officer	Advocacy and sensitisation	Transportation	Financial	Camps	58	1	4	5000	8.7602	35.0408
Chief of health bureau	Advocacy and sensitisation	Personnel	Financial	Camps	58	0	0	10000	17.5204	0
Fuel chief health bureau	Advocacy and sensitisation	Transportation	Financial	Camps	58	0	0	5000	8.7602	0
Chief of administrative and financial bureau	Advocacy and sensitisation	Personnel	Financial	Camps	58	0	0	10000	17.5204	0
Fuel chief of administrative and financial bureau	Advocacy and sensitisation	Transportation	Financial	Camps	58	0	0	5000	8.7602	0
Chief of health area	Advocacy and sensitisation	Personnel	Financial	Camps	58	3	4	5000	8.7602	105.122
Fuel chief of health area	Advocacy and sensitisation	Transportation	Financial	Camps	58	3	5	50000	87.602	1314.03
Fuel national coordinator	Advocacy and sensitisation	Transportation	Financial	Camps	58	1	3	30000	52.5612	157.684
Fuel delegate	Advocacy and sensitisation	Transportation	Financial	Camps	58	1	3	30000	52.5612	157.684
Fuel regional coordinator	Advocacy and sensitisation	Transportation	Financial	Camps	58	1	4	5000	8.7602	35.0408
Per diem driver	Advocacy and sensitisation	Personnel	Financial	Camps	58	3	4	25000	43.801	525.612
CDDs	Advocacy and sensitisation	Personnel	Financial	Camps	58	12	5	5000	8.7602	525.612
Rental recharcheagable player	Advocacy and sensitisation	Materials and supplies	Financial	Camps	58	1	20	5000	8.7602	175.204
Rental generator	Advocacy and sensitisation	Materials and supplies	Financial	Camps	58	1	33	10000	17.5204	578.173
Communication	Advocacy and sensitisation	Materials and supplies	Financial	Camps	58	2	5	10000	17.5204	175.204
Traditional chief	Advocacy and sensitisation	Personnel	Financial	Camps	58	8	1	10000	17.5204	140.163
Fees for Development of adapted sensitization messages	Advocacy and sensitisation	Personnel	Financial	Camps	58	1	1	1270000	2225.09	2225.09
Average cost per community							3		3766.01	11298
Sub total										11298
Training
Per diem Regional coordinator	Training	Personnel	Financial	Number of CDDs	12	0	0	40000	70.0816	0
Per diem District medical officer	Training	Personnel	Financial	Number of CDDs	12	1	3	15000	26.2806	78.8418
Per diem CDD	Training	Personnel	Financial	Number of CDDs	12	12	3	5000	8.7602	315.367
Per diem Trainer	Training	Personnel	Financial	Number of CDDs	12	2	3	45000	78.8418	473.051
Fuel regional coordinator	Training	Transportation	Financial	Number of CDDs	12	0	0	30000	52.5612	0
Per diem driver, regional coordinator	Training	Personnel	Financial	Number of CDDs	12	0	0	25000	43.801	0
Venue rental	Training	Transportation	Financial	Number of CDDs	12	1	3	50000	87.602	262.806
Video projector rental	Training	Materials and supplies	Financial	Number of CDDs	12	1	3	50000	87.602	262.806
Conference paper	Training	Materials and supplies	Financial	Number of CDDs	12	10	1	5000	8.7602	87.602
Stationary	Training	Materials and supplies	Financial	Number of CDDs	12	10	1	500	0.87602	8.7602
Pens	Training	Materials and supplies	Financial	Number of CDDs	12	15	1	100	0.175204	2.62806
Markers	Training	Materials and supplies	Financial	Number of CDDs	12	2	1	500	0.87602	1.75204
Meals	Training	Materials and supplies	Financial	Number of CDDs	12	16	3	1000	1.75204	84.0979
Cost per trainee							12		131.476	1577.71
Shadow wage rate CDDs	Training	Personnel	Economic			12	3		4.36263	157.055		From assumptions
Sub total										1734.77
Census
Per diem Nomad CDD	Census	Personnel	Financial	Camps	58	2	9	5000	8.7602	157.684
Per diem CDD	Census	Personnel	Financial	Camps	58	2	9	5000	8.7602	157.684
Per diem Driver	Census	Personnel	Financial	Camps	58	4	9	25000	43.801	1576.84
Per diem Supervisor (SSI)	Census	Personnel	Financial	Camps	58	2	9	40000	70.0816	1261.47
Fuel in the field (100 km/day, 20L/100 km, 600XAF/L)	Census	Transportation	Financial	Camps	58	6	9	12000	21.0245	1135.32
Bike hire	Census	Transportation	Financial	Camps	58	6	9	20000	35.0408	1892.2
Average daily cost							18		343.4	6181.2
Umbrella	Census	Materials and supplies	Financial	Camps	58	13	1	5000	6.78715	88.2329
Boots	Census	Materials and supplies	Financial	Camps	58	13	1	5000	6.78715	88.2329
Cables, extensions and multi-outlets	Census	Materials and supplies	Financial	Camps	1	1	1	20000	6.78715	6.78715
Generator	Census	Materials and supplies	Economic	Camps	58	1	1	250000	438.01	438.01	438.01	To check if it was bought or rent - if not need to be annualised
Tents and sleeping bags	Census	Materials and supplies	Economic	Camps	1	2	1	328000	574.669	1149.34		Were tents and sleeping bags really bought?
Average supply cost per camp							58		30.5276	1770.6
Shadow wage rate CDDs	Census	Personnel	Economic			4	9		4.36263	157.055		From assumptions
Sub total										8108.85
Camp verification
Per diem Supervisor (SSI)	Camp verification	Personnel	Financial	Camps	1	3	11	23484.8	41.1464	1357.83
Bike hire	Camp verification	Transportation	Financial	Camps	1	3	11	15000	26.2806	867.26
Per diem driver	Camp verification	Personnel	Financial	Camps	1	3	11	15151.5	26.5461	876.02
Per diem CDD	Camp verification	Personnel	Financial	Camps	1	3	11	23076.9	40.4317	1334.25
Fuel for transportation	Camp verification	Transportation	Financial	Camps	1	3	11	4545.45	7.96382	262.806
Average daily cost							33		142.369	4698.16
GPS map	Camp verification	Materials and supplies	Financial	Camps	1	1	1		1095	1095
Generator	Camp verification	Materials and supplies	Financial	Camps	1	1	11	13181.8	23.0951	254.046
Chargers, voltage, regulator, and other field materials	Camp verification	Materials and supplies	Financial	Camps	1	1	11	37731.9	66.1078	727.186
Communication	Camp verification	Materials and supplies	Financial	Camps	1	1	11	33951.3	59.484	654.324
Average supply cost per camp							58		47.0785	2730.56
Shadow wage rate CDDs	Camp verification	Personnel	Economic	Camps		3	11		4.36263	143.967
Sub total										7572.68
Monitoring of test and treatment
Per diem district medical officer	Monitoring of test and treatment	Personnel	Financial	Number of persons fully treated	20	1	10	25000	43.801	438.01
Fuel district medical officer	Monitoring of test and treatment	Transportation	Financial	Number of persons fully treated	20	1	10	5000	8.7602	87.602
Per diem chief of health area	Monitoring of test and treatment	Personnel	Financial	Number of persons fully treated	20	1	10	5000	8.7602	87.602
Fuel chief of health area	Monitoring of test and treatment	Transportation	Financial	Number of persons fully treated	20	1	10	5000	8.7602	87.602
Per diem driver	Monitoring of test and treatment	Personnel	Financial	Number of persons fully treated	20	2	10	25000	43.801	876.02
Vehicle hire	Monitoring of test and treatment	Transportation	Economic	Number of persons fully treated	1	2	10	100000	175.204	3504.08
Per diem Supervisor (SSI)	Monitoring of test and treatment	Personnel	Financial	Number of persons fully treated	20	2	20	40000	54.2972	1737.51
Per diem bike driver for supervisor	Monitoring of test and treatment	Personnel	Financial	Number of persons fully treated	20	2	20	20000	27.1486	868.755
Bike hire	Monitoring of test and treatment	Transportation	Financial	Number of persons fully treated	20	4	20	20000	27.1486	2171.89
Average daily cost							60		164.318	9859.07
Sub total										9859.07
Testing
Per diem settled CDD	Testing	Personnel	Financial	Number of persons tested	226	1	16	5000	8.7602	140.163
Per diem Nomad CDD	Testing	Personnel	Financial	Number of persons tested	226	1	16	5000	8.7602	140.163
Per diem Skin snip collector and reader (Lab Tech)	Testing	Personnel	Financial	Number of persons tested	226	1	16	30000	52.5612	840.979
Per diem Morbidity assesment + Treatments (MD)	Testing	Personnel	Financial	Number of persons tested	226	1	16	40000	70.0816	1121.31
Per diem bike driver	Testing	Personnel	Financial	Number of persons tested	226	1	16	20000	35.0408	560.653
Airtime for communication	Testing	Materials and supplies	Financial	Number of persons tested	226	2	4	10000	17.5204	140.163
Fuel in the field (100 km/day, 20L/100 km, 600XAF/L)	Testing	Transportation	Financial	Number of persons tested	226	4	16	12000	21.0245	1345.57
Bike hire	Testing	Transportation	Financial	Number of persons tested	226	4	16	20000	35.0408	2242.61
Generator	Testing	Materials and supplies	Economic	Number of persons tested	226	1	1	250000	438.01	438.01	438.01	To check if it was bought or rent - if not need to be annualised
Average daily cost per team							16		435.601	6969.61
Microscope(Olympus)	Testing	Materials and supplies	Financial	Number of persons tested	226	1	1	2000000	3504.08	765.132	3504.08	Annualised
Tents and sleeping bags	Testing	Materials and supplies	Financial	Number of persons tested	226	2	1	328000	574.669	1149.34
Cables, extensions and multi-outlets	Testing	Materials and supplies	Financial	Number of persons tested	226	1	1	20000	35.0408	35.0408
Precision Balance	Testing	Materials and supplies	Financial	Number of persons tested	226	1	1	200000	350.408	350.408	350.408	Annualised
Pressure Cooker for Punches Sterilisation	Testing	Materials and supplies	Financial	Number of persons tested	226	1	1	70000	122.643	122.643
Bucket	Testing	Materials and supplies	Financial	Number of persons tested	226	2	1	1500	2.62806	5.25612
Slender punches	Testing	Materials and supplies	Financial	Number of persons tested	226	2	1	5000	8.7602	17.5204
Average equipment cost per team							1		2445.34	2445.34
Microscope Slides	Testing	Materials and supplies	Financial	Number of persons tested	226	15	1	3500	6.13214	91.9821
Bin bags	Testing	Materials and supplies	Financial	Number of persons tested	226	2	1	10000	17.5204	35.0408
Cotton ball (Hydrophilic)	Testing	Materials and supplies	Financial	Number of persons tested	226	3	1	3500	6.13214	18.3964
Alcohol (95°, to be diluted at 70°)	Testing	Materials and supplies	Financial	Number of persons tested	226	3	1	1500	2.62806	7.88418
Microtiter plates	Testing	Materials and supplies	Financial	Number of persons tested	226	15	1	500	0.87602	13.1403
Punches for Skin Biopsies (SightSavers + CRFilMT)(Type Holth 2mm)	Testing	Materials and supplies	Financial	Number of persons tested	226	100	1	100000	175.204	3825.66
Office material	Testing	Materials and supplies	Financial	Number of persons tested	226	2	4	5000	8.7602	70.0816
Reprography (Survey forms, information sheet and inform consent) / 4 pages/enrolee	Testing	Materials and supplies	Financial	Number of persons tested	226	2	4	25	0.043801	0.350408
Saline	Testing	Materials and supplies	Financial	Number of persons tested	226	2	1	1000	1.75204	3.50408
Dropper	Testing	Materials and supplies	Financial	Number of persons tested	226	2	1	1000	1.75204	3.50408
Micropipet	Testing	Materials and supplies	Financial	Number of persons tested	226	1	1	150000	262.806	262.806
Tips 200µL	Testing	Materials and supplies	Financial	Number of persons tested	226	2	1	60000	105.122	210.245
Parafilm®	Testing	Materials and supplies	Financial	Number of persons tested	226	1	1	35000	61.3214	61.3214
Labels	Testing	Materials and supplies	Financial	Number of persons tested	226	1	1	50000	87.602	87.602
Compress	Testing	Materials and supplies	Financial	Number of persons tested	226	1	1	10000	17.5204	17.5204
Adhesive bandage	Testing	Materials and supplies	Financial	Number of persons tested	226	5	1	4000	7.00816	35.0408
Wash bottle	Testing	Materials and supplies	Financial	Number of persons tested	226	2	1	3000	5.25612	10.5122
Counter	Testing	Materials and supplies	Financial	Number of persons tested	226	2	1	15000	26.2806	52.5612
Gloves	Testing	Materials and supplies	Financial	Number of persons tested	226	6	1	5000	8.7602	52.5612
Bleach	Testing	Materials and supplies	Financial	Number of persons tested	226	2	1	750	1.31403	2.62806
Average supply cost per person tested							226		21.5148	4862.34
Shadow wage rate CDDs	Testing	Personnel	Economic			2	16		4.36263	139.604		From assumptions
Sub total										14416.9
PCR analysis
Bench fees for PCR	PCR analysis	Personnel	Financial	Number of negative samples	161	2	25	30000	52.5612	2628.06
Average personnel cost per negative samples							161		16.3234	2628.06
Adhesive film microplates - pack of 50 units - 436	PCR analysis	Materials and supplies	Financial	Number of negative samples	161	1	1		187.42	187.42
Custom Clearance/Labels for Research Massangam	PCR analysis	Materials and supplies	Financial	Number of negative samples	161	1	1		158.098	158.098
dNTPs Mix (1000µL) - 250mM each of dATP, dCTP, dTT	PCR analysis	Materials and supplies	Financial	Number of negative samples	161	1	1		89.7501	89.7501
Duty & Taxes	PCR analysis	Materials and supplies	Financial	Number of negative samples	161	1	1		97.6572	97.6572
Duty & Taxes	PCR analysis	Materials and supplies	Financial	Number of negative samples	161	1	1		64.2456	64.2456
Forward Primer (Lyophilised) - 5'-TCGCCGTGTAAATGTG	PCR analysis	Materials and supplies	Financial	Number of negative samples	161	1	1		124.253	124.253
Freight Charges AIR FREIGHT: TEMP REQUIREMENT – NO	PCR analysis	Materials and supplies	Financial	Number of negative samples	161	1	1		777.149	777.149
Hot Start Taq DNA Polymerase (250u) - F124L	PCR analysis	Materials and supplies	Financial	Number of negative samples	161	1	1		1006.37	1006.37
Microtiter plates (96 wells / Kits of 20 plates) -	PCR analysis	Materials and supplies	Financial	Number of negative samples	161	1	1		35.3109	35.3109
Microtube Storage boxes in polypropylene - CRIOCAJ	PCR analysis	Materials and supplies	Financial	Number of negative samples	161	1	1		93.723	93.723
Microtubes (Eppendorf 1.5mL) - X1000 Microcentrifu	PCR analysis	Materials and supplies	Financial	Number of negative samples	161	1	1		8.69529	8.69529
PCR Buffer (1X TaqMan Fast Avanced) (1mL) Cat N° 4	PCR analysis	Materials and supplies	Financial	Number of negative samples	161	1	1		58.0827	58.0827
Pipette tips 10 ul (with air filter) - X960 Barrie	PCR analysis	Materials and supplies	Financial	Number of negative samples	161	1	1		88.7617	88.7617
Pipette tips 100 ul (with air filter) - X960 Barri	PCR analysis	Materials and supplies	Financial	Number of negative samples	161	1	1		98.0255	98.0255
Pipette tips 1000 ul (with air filter) - X800 Barr	PCR analysis	Materials and supplies	Financial	Number of negative samples	161	1	1		92.7282	92.7282
Probe (The probe will have a modification 5 ’6-FAM	PCR analysis	Materials and supplies	Financial	Number of negative samples	161	1	1		784.268	784.268
QIAamp DNA Mini Kit Supplies	PCR analysis	Materials and supplies	Financial	Number of negative samples	161	1	1		2036.62	2036.62
QR codes labels - Gloss white polypropylene + matt	PCR analysis	Materials and supplies	Financial	Number of negative samples	161	1	1		122.742	122.742
QR codes labels - Gloss white polypropylene + matt	PCR analysis	Materials and supplies	Financial	Number of negative samples	161	1	1		24.5484	24.5484
Reverse Primer (desalted) - 5'-AACTGATGACCTATGAC	PCR analysis	Materials and supplies	Financial	Number of negative samples	161	1	1		130.546	130.546
Reverse Primer (Lyophilised) - 5'-GATTAGGGTCATAGG	PCR analysis	Materials and supplies	Financial	Number of negative samples	161	1	1		130.546	130.546
Tips 200µL (with air filter) - X960 Barrier Tip AR	PCR analysis	Materials and supplies	Financial	Number of negative samples	161	1	1		92.9091	92.9091
Average supply cost per negative samples							161		39.1456	6302.45
Sub total										8930.51
Treatment delivery
Per diem delegate	Treatment	Personnel	Financial	Number of persons fully treated	20	1	0	40000	70.0816	0
Per diem regional coordinator	Treatment	Personnel	Financial	Number of persons fully treated	20	1	0	40000	70.0816	0
Per diem district medical officer	Treatment	Personnel	Financial	Number of persons fully treated	20	1	10	25000	43.801	438.01
Fuel district medical officer	Treatment	Transportation	Financial	Number of persons fully treated	20	1	10	10000	17.5204	175.204
Per diem chief health bureau	Treatment	Personnel	Financial	Number of persons fully treated	20	1	0	10000	17.5204	0
Fuel chief health bureau	Treatment	Transportation	Financial	Number of persons fully treated	20	1	0	5000	8.7602	0
Per diem chief of adminstrative and fiancial bureau	Treatment	Personnel	Financial	Number of persons fully treated	20	1	0	10000	17.5204	0
Fuel chief of adminstrative and fiancial bureau	Treatment	Transportation	Financial	Number of persons fully treated	20	1	0	5000	8.7602	0
Per diem chief of health area	Treatment	Personnel	Financial	Number of persons fully treated	20	3	10	5000	8.7602	262.806
Fuel chief of health area	Treatment	Transportation	Financial	Number of persons fully treated	20	3	10	5000	8.7602	262.806
Fuel delegate	Treatment	Transportation	Financial	Number of persons fully treated	20	1	0	30000	52.5612	0
Fuel regional coordinator	Treatment	Transportation	Financial	Number of persons fully treated	20	1	0	30000	52.5612	0
Per diem settled CDD (also bike drivers)	Treatment	Personnel	Financial	Number of persons fully treated	20	6	10	5000	6.78715	108.594
Per diem Nomad CDD	Treatment	Personnel	Financial	Number of persons fully treated	20	6	10	5000	6.78715	108.594
Bike hire	Treatment	Transportation	Financial	Number of persons fully treated	20	3	10	20000	27.1486	814.458
Daily cost per cdd							120		18.0873	2170.47
Doxy purchase	Treatment	Materials and supplies	Financial	Number of persons fully treated	20	20	35	10	0.0175204	12.2643
Meals and drinks	Treatment	Materials and supplies	Financial	Number of persons fully treated	20	20	35	1000	1.75204	1226.43
Average supply cost per participant							20		61.9346	1238.69
Shadow wage rate CDDs	Treatment	Personnel	Economic			12	10		4.36263	523.515		From assumptions
Sub total										3932.68
Total										77335.2
Overheads	Overheads	Overheads								11600.3		Use 15% of total (see Lenk et al. And usual % use)
Grand total										88935.5
Period	Communities	Number of camps censused	Person censused	Person tested	Person treated	Person receiving Ivermecting	Total cost
Baseline	3	58	748	226	20	438	88935.5
Period	Total cost	Cost per person censused	Cost per person tested	Cost person treated	Cost per person treated (Incl. Treatment delivery activities only)
Baseline	77335.2	103.389	342.191	3866.76	196.634
